# Supplementary material for: The feasibility of a telephone-based weight loss intervention in rural Ohio: A pilot study
Source: PLoS One. 2023 Mar 16;18(3):e0282719. doi: 10.1371/journal.pone.0282719 (PMC10019683; doi:10.1371/journal.pone.0282719)
Supplement: S1 File — (XLS) [file pone.0282719.s003.xls]

## Sheet: Sheet1
recordid	studyid	arm	age	gender	raceth	attendance
82	HERO-001	Control	59	1	Non-Hispanic White
52	HERO-002	Intervention	56	1	Non-Hispanic White	14
61	HERO-003	Control	55	2	Non-Hispanic White
71	HERO-004	Intervention	55	1	Non-Hispanic White	10
136	HERO-005	Intervention	54	1	Non-Hispanic White	15
3	HERO-006	Control	51	1	Non-Hispanic White
59	HERO-007	Intervention	43	1	Non-Hispanic White	14
2	HERO-008	Control	51	1	Non-Hispanic White
7	HERO-009	Intervention	40	1	Non-Hispanic White	4
72	HERO-011	Intervention	53	1	Non-Hispanic White	15
139	HERO-012	Intervention	53	1	Non-Hispanic White	15
134	HERO-013	Control	46	1	Non-Hispanic White
73	HERO-014	Intervention	56	1	Non-Hispanic White	4
108	HERO-015	Intervention	29	1	Non-Hispanic White	10
27	HERO-016	Intervention	56	1	Non-Hispanic White	6
53	HERO-017	Intervention	39	1	Non-Hispanic White	14
83	HERO-018	Control	53	1	Non-Hispanic White
34	HERO-019	Intervention	58	1	Non-Hispanic White	9
146	HERO-020	Intervention	50	1	Non-Hispanic White	0
64	HERO-021	Intervention	45	1	Non-Hispanic White	12
89	HERO-022	Control	30	1	Non-Hispanic White
15	HERO-023	Intervention	39	1	Non-Hispanic White	5
144	HERO-024	Intervention	42	1	Non-Hispanic White	0
203	HERO-025	Control	59	1	Non-Hispanic White
183	HERO-026	Intervention	56	1	Non-Hispanic White	10
165	HERO-027	Intervention	49	1	Non-Hispanic White	10
170	HERO-028	Control	51	1	Non-Hispanic White
239	HERO-029	Control	53	1	Non-Hispanic White
312	HERO-030	Intervention	58	1	Non-Hispanic White	14
337	HERO-031	Intervention	56	2	Non-Hispanic White	3
237	HERO-032	Control	55	1	Non-Hispanic White
254	HERO-033	Control	58	1	Non-Hispanic White
246	HERO-034	Intervention	63	1	Non-Hispanic White	6
197	HERO-035	Intervention	43	1	Non-Hispanic White	5
159	HERO-036	Intervention	34	1	Non-Hispanic White	12
200	HERO-037	Intervention	50	1	Non-Hispanic White	12
264	HERO-038	Control	36	1	Non-Hispanic White
226	HERO-039	Intervention	59	1	Non-Hispanic White	15
227	HERO-040	Intervention	24	2	Non-Hispanic White	15
364	HERO-041	Intervention	50	1	Non-Hispanic White	14
